# Supplementary material for: Young Adults with Higher Salt Intake Have Inferior Hydration Status: A Cross-Sectional Study
Source: Nutrients. 2022 Jan 11;14(2):287. doi: 10.3390/nu14020287 (PMC8778661; doi:10.3390/nu14020287)
Supplement: Supplementary file 1 [file nutrients-14-00287-s001.zip]

Archive with 1 entries (1 files):
- nutrients-1471719-Supplementary materials.pdf
